# Supplementary material for: Molecular Epidemiological Characteristics of Group A Rotavirus in Sika Deer in Jilin Province, China
Source: Vet Sci. 2026 May 4;13(5):452. doi: 10.3390/vetsci13050452 (PMC13211370; doi:10.3390/vetsci13050452)
Supplement: Supplementary file 1 [file vetsci-13-00452-s001.zip]

Archive with 2 entries (2 files):
- Electrophoresis original image.jpg
- Supplementary table.pdf
